# Supplementary material for: Prescribing Antidiabetic Medications Among GPs in Croatia—A Real-Life Cross-Sectional Study
Source: Biomedicines. 2025 Jun 17;13(6):1491. doi: 10.3390/biomedicines13061491 (PMC12190737; doi:10.3390/biomedicines13061491)
Supplement: Supplementary file 1 [file biomedicines-13-01491-s001.zip]

Archive with 1 entries (1 files):
- biomedicines-3645699-supplementary.pdf
